# Supplementary material for: On a new crested pterodactyloid from the Early Cretaceous of the Iberian Peninsula and the radiation of the clade Anhangueria
Source: Sci Rep. 2019 Mar 20;9:4940. doi: 10.1038/s41598-019-41280-4 (PMC6426928; doi:10.1038/s41598-019-41280-4)
Supplement: Supplementary file 2 — Dataset 1 [file 41598_2019_41280_MOESM2_ESM.zip]

Archive with 1 entries (1 files):
- Holgado_et_al_Supplementary_dataset.tnt
