# Supplementary material for: On a new crested pterodactyloid from the Early Cretaceous of the Iberian Peninsula and the radiation of the clade Anhangueria
Source: Sci Rep. 2019 Mar 20;9:4940. doi: 10.1038/s41598-019-41280-4 (PMC6426928; doi:10.1038/s41598-019-41280-4)
Supplement: Supplementary file 2 — Dataset 1 [file 41598_2019_41280_MOESM2_ESM.zip › Holgado_et_al_Supplementary_dataset.tnt]

xread
144 57
Ornithosuchus_woodwardi	0000002000001000000000000000-0000--00--00100---000000000000--0-0000000000?000000--0000000000000000000000000000000000000000000000000000000000000?
Herrerasaurus_ischigualastensis	0000100000000000000000000000-0000--00--00100---000000000000--0-00000000000000000--0000000000000000000000000000000000000000000000000000000000020?
Scleromochlus_taylori	0000100000000000000002000000-0000--00--00100---00001?020??0--0-00????00000?00000--0000000?00?0000???00??0000??0?000???00??0???00??00?00000000???
Anurognathus_ammoni	0000001000000000010012000000-0100--00--00110---000110010??0--0-00000000010000000--000000010100000???0???01000?0???0??0110?1000000?10011222?0011?
Rhamphorhynchus_muensteri	1100100000011001110000120000-0000--00--00100---000000021000--0-00000000100122010--00000001000010000000000010000010001111002000110?1001222221012?
Darwinopterus_linglongtaensis	1011000000011??????000100000-000?200000000-1010100010021?00--0-00?00?00???1?0000--000000012000000???10??001?0?00?000?1110?100?310?10031111110221
Darwinopterus_robustodens	101100?00?011??????000100000-000?200000000-1010?00010021?00--0-00?00?00???1?0000--000000012000000???1???001?0?00??0??111??100?110?100311111102?1
Pterodactylus_antiquus	1010000000011??0???000100000-0000--00--000-1001000010031?00--0-10?00000???120000--0000000120000000002110010000001000121100500?210?1003122222020?
Nyctosaurus_gracilis	1010100000011010010001220000-0000--00--000-?????00011021100--1200?00000101132000--130-00010000--011?110111000?00100013110130?0311221232222?20???
Muzquizopteryx_coahuilensis	?01010?000011???????0?????????00???????000-?????0001?021?00--1200?????0????????0???30-00010000--????11011????1????????11??30???11?21????????1???
Pteranodon_longiceps	1010002000011160231001220000-0000--00--000-112?000011023101231100100000101132000--030-00010000--01111101110111012000121101411131122023222232020?
Tethydraco_regalis	????????????????????????????????????????????????????????????????????????????????????????????????????????????????????????014111??????????????????
Dsungaripterus_weii	1010000101111041020000120000-1001110000010-?---000010021101221101110100101122000--1110001100000001111100110?000???0?2210??5?003101??131222?2120?
Noripterus_parvus	1010000101111??????000120000-1001110000010-?---000010021?01221101?10?00?0?122000--?11000110000000?11??0??????????????????????0??01??????????????
Tupuxuara_leonardii	1011002002031051021000120010-0001340000000-?????0011002210127110110030010113200113130-00010000--011111001???00002001?2100152013101?01313???2????
Thalassodromeus_sethi	1011002002031?61021000120010-0001340000000-11100001100221012711011003001011?200113130-00010000--0???????????????????????????????????????????????
Caupedactylus_ybaka	1011002002031?51021002121010-0001340000000-?????00?210221?12711011?000010113200110130-00010000--0???????????00002001????015200??????????????????
Aymberedactylus_cearensis	???????????????????00??21?????????????????????????????????????????????????1220011?130-0?010000--0???????????????????????????????????????????????
Tupandactylus_imperator	1011002002031??????102121?10-0001331000000-??????0110?22?01221101?????0???12210112?30-00010000--0???????????????????????????????????????????????
Caiuajara_dobruski	1011002002031??????102121110-0001331000?00-???????1?00220?1221101101010??112210112130-00010000--0?1111000?0?00002?01?21?11520?31?120????????????
Europejara_olcadesorum	??????2???031???????0???????????????????0?????????????220?12???0???????1?112?10112?30-00010000--0???????????????????????????????????????????????
Tapejara_wellnhoferi	101100200203102????102121110-0001330000000-?????1011002200122110110101010112210112130-00010000--0?1111000?0?00002001?210115200310120?31????2120?
Sinopterus_dongi	1011002002031??????102121100-0001330000100-1100010110022?11211101?0??10???12210110130-00010000--0?1?11000???0000200??211?152??310?20?31222321???
Huaxiapterus_corollatus	101????????????????102121?00-0001330100100-??????????0???????????????10???1?210110?30-00010000--0?1?11??0???000???0??211??5???3??????31322321???
Huaxiapterus_benxiensis	1011002002031??????102121?00-0001330100100-???????110022??1211101????10???12210110?30-00010000--0?1?11??0????????????2????????3???20?31222?2120?
Eopteranodon_lii	101??0???2?????????102121100-00013300??100-???????????????????????????????1?2001???30-00010000--0????????????????????21???5???2??????3?222?2????
Chaoyangopterus_zhangi	101??1?0???????????001120?00-00????00--?00-???????????????1??????????00???1?2000--?30-00010000--0?102110????000???10?200??????310?20?31322?21?0?
Shenzhoupterus_chaoyangensis	1010012002031??????001120?00-0011550000000-?????0??2???2?01241101????00???122000--?30-00010000--0?1021??????0?0???1??200??5???310????31222321???
Jidapterus_edentus	101????????????????001120000-001???00--?00-???????????????????????????0???132000--130-00010000--0?1?2110??????0???1??200??5?0?310????3122232120?
Quetzalcoatlus_sp.	10100020020????????000120000-00014?00--?00-0---000010??210?????????000010?132000--130-00010000--011031221?0?00002010?20?0152003101???41322?2?20?
Zhejiangopterus_linhaiensis	10100020020?1??????000120000-0000--00--000-0---0000100?2?00--0-01??0?00???1?2000--?30-00010000--01??31221?0?000???10?200??5???310?20?413???2????
Azhdarcho_lancicollis	???????????????????00??2?00??0?????0?--??0-?????????????1??????????0??0????????????30-00010000--011031221???????????????015?0???????????????????
Hongshanopterus_lacustris	?????????????03011000?1100?0-0?????0?--?0???????????????2??????00??0100101?????????000000100100001?11101????????????????????????????????????????
Nurhachius_ignaciobritoi	101100?0?00????????000110000-0000--00--000-?????01111?23?00--??????0100?0?111000--?20000010010000??111011???1?10200?2211?041??2212??1312???21???
Istiodactylus_latidens	1011000111111??????000100000-0000--00--000-11100011211230?0--0-001?0?00?01111000--?20000010011000?111?011???111020002?1?10411??212??????????????
Istiodactylus_sinensis	1011000111111??????000100000-0000--00--000-?????011211230?0--0-00?00?00???11?000--?200000100110001??11??1???1?1???0??21???4???221???131222??1???
Haopterus_gracilis	1010???????????????000110000-0000-?0?--?00-?????0?????????????????????0??1121?00--000000011000000???11??0???11111?0?22???04???211????3?222???20?
Ikrandraco_avatar	10100000000110????1000100000-0000--00--000-11001?01000311?0--0-00?0010010112000112?000000100000001111101?????????????2????41??2112201??2????????
Lonchodraco_giganteus	1??????????????????00??00000-0?????0000????????????????????????????01?0???1?0?01?0?0?000012000001???????????????????????????????????????????????
Tropeognathus_mesembrinus	101000200001101001100?10000100001020000000-?????01001021101001000100202101110001010001?0010000110?1111011????11???002???????10?21???????????????
AMNH_22555	1010102000011010011001100002?0001020000000-1100101011021101001000100102101???001?10001110100001101111101?1??21112100????104110?212??1???????????
Anhanguera_blittersdorffi	101010200001101001100110000200001020000000-?????01011021101001000100102101????0101?00111010000110???????????????????????????????????????????????
Anhanguera_piscator	1010102000011?1????00110000200001020000000-1100101011021101001000100?02101120001010001110100001101111101?1012111210022111041102212??1??????2120?
Liaoningopterus_gui	101?0?2000011???????0??00002000?1020000???????????0110211??????????0102?????0??101000111010000110111?1??????????????????????????????????????????
Siroccopteryx_moroccensis	1???????????????????0??3000120??1??0000????????????????????????????01?2????????????0??10010000??0???????????????????????????????????????????????
Uktenadactylus_wadleighi	1???????????????????0??3000120?????0000????????????????????????????01?2????????????0??100??00???0???????????????????????????????????????????????
Coloborhynchus_clavirostris	1???????????????????0??3000120?????0000????????????????????????????01?2????????????0??100??00???0???????????????????????????????????????????????
Ludodactylus_sibbicki	10100000000110?????00110000??000???0000000-1100101001021101161100?00102??112000101?00111010000110???????????????????????????????????????????????
Guidraco_venator	10?0000000011??????00110000??000???0000000-?????0?0010211?1161100?00?02?0?12000?--?00111010000110?1111??????????????????????????????????????????
Caulkicephalus_trimicrodon	10????0??0??????????01?000?2?0??10200000??????????????????11611????01?2?0??????????00?110???0???????????????????????????????????????????????????
Cearadactylus_atrox	10100??0010?101????0?11000?2000?1020000??????00??1011?211??????????010210?120000--00011101000011????????????????????????????????????????????????
Maaradactylus_kellneri	101?0?2001011???????0??00002000?1020000??0?1??????0110211?1????????0102?????0??10100011101000011????????????????????????????????????????????????
Camposipterus_nasutus	1???????????????????0??0000100?????0000????????????????????????????01?1????????????0?0000??0????????????????????????????????????????????????????
Cimoliopterus_cuvieri	1???????????????????0??00000-0??1?20000????????????????????????????01?1????????????0?0000??00???0???????????????????????????????????????????????
Ornithocheirus_simus	10??????????????????0??000?0-0?????????????????????????????????????0??0????????????0?00001000011????????????????????????????????????????????????
Hamipterus_tianshanensis	10100020000?101101100010000100001210011000-?????001010211?0--0-00100101101120000--1001100100001101111101????1?????00????10410022?2?0???????????2
Iberodactylus_andreui_gen._et_sp._nov.	????????????????????0??000?100??1?10011????????????????????????????01?1????????????0??1001000011????????????????????????????????????????????????
;
proc /;
